# Supplementary material for: Computer Simulations Show That Liquid–Liquid Phase Separation Enhances Self-Assembly
Source: ACS Nano. 2025 Aug 9;19(33):30275–91. doi: 10.1021/acsnano.5c08120 (PMC12392740; doi:10.1021/acsnano.5c08120)
Supplement: Supplementary file 2 [file nn5c08120_si_002.zip]

Archive with 14 entries (14 files):
- Movie_S2.mp4
- __MACOSX/._Movie_S2.mp4
- Movie_S3.mp4
- __MACOSX/._Movie_S3.mp4
- Movie_S4.mp4
- __MACOSX/._Movie_S4.mp4
- Movie_S5.mp4
- __MACOSX/._Movie_S5.mp4
- Movie_S6.mp4
- __MACOSX/._Movie_S6.mp4
- Movie_S7.mp4
- __MACOSX/._Movie_S7.mp4
- Movie_S1.mp4
- __MACOSX/._Movie_S1.mp4
